# Supplementary material for: Co-evolution of vaginal microbiome and cervical cancer
Source: J Transl Med. 2024 Jun 11;22:559. doi: 10.1186/s12967-024-05265-w (PMC11167889; doi:10.1186/s12967-024-05265-w)
Supplement: Supplementary file 1 — Supplementary Material 1 [file 12967_2024_5265_MOESM1_ESM.xlsx]

## Sheet: Table S1
Table S1. vaginal microbial information included in this SNV calling
species	strains	accession
Atopobium_vaginae	Atopobium_vaginae DSM 15829	GCF_016026575.1
Bifidobacterium_breve	Bifidobacterium_breve BR3	GCF_001281425.1
Escherichia_coli	Escherichia_coli K-12	GCF_000005845.2
Finegoldia_magna	Finegoldia_magna 12T306	GCF_002243135.1
Gardnerella_vaginalis	Gardnerella_vaginalis UMB0386	GCF_002861965.1
Lactobacillus_crispatus	Lactobacillus_crispatus DC21.1	GCF_009769205.1
Lactobacillus_gasseri	Lactobacillus_gasseri BIO6369	GCF_008868535.1
Lactobacillus_iners	Lactobacillus_iners LEAF 2053A-b	GCF_000179935.1
Lactobacillus_jensenii	Lactobacillus_jensenii SJ-7A-US	GCF_000162335.1
Lactobacillus_sp_7_1_47FAA	Lactobacillus_sp_7_1_47FAA	GCF_000227195.1
Porphyromonas_uenonis	Porphyromonas_uenonis 60-3	GCF_000174775.1
Prevotella_amnii	Prevotella_amnii CRIS 21A-A	GCF_000177355.1
Prevotella_bivia	Prevotella_bivia DSM 20514	GCF_000262545.1
Prevotella_timonensis	Prevotella_timonensis CRIS 5C-B1	GCF_000177055.1
Pseudomonas_unclassified	Pseudomonas PAO1	GCF_000006765.1
Streptococcus_agalactiae	Streptococcus_agalactiae NGBS128	GCF_001552035.1
Streptococcus_mitis	Streptococcus_mitis_oralis_pneumoniae OT25	GCF_000960005.1
Ureaplasma_parvum	Ureaplasma_parvum ATCC 27815	GCF_000019345.1

## Sheet: Table S2
Table S2. Mean values of snv with base mutation types C>T and T>C in each group
Predicted means (LS means)	cc	cin	hpv	control	Row means
C>T	37.03	37.03	37.28	36.13	36.87
T>C	37.54	38.23	36.36	36.34	37.12
Column means	37.28	37.63	36.82	36.24	36.99

## Sheet: Table S3
Table S3. Codon change table
# Cc
codons	-	AAA	AAC	AAG	AAT	ACA	ACC	ACG	ACT	AGA	AGC	AGG	AGT	ATA	ATC	ATG	ATT	CAA	CAC	CAG	CAT	CCA	CCC	CCG	CCT	CGA	CGC	CGG	CGT	CTA	CTC	CTG	CTT	GAA	GAC	GAG	GAT	GCA	GCC	GCG	GCT	GGA	GGC	GGG	GGT	GTA	GTC	GTG	GTT
-	0	51	33	34	77	15	7	13	18	18	16	8	21	16	7	13	14	41	6	24	17	17	7	6	12	7	2	2	8	15	3	5	13	40	17	19	64	58	12	21	39	14	24	4	28	13	4	9	23
AAA	53	10	238	5216	326	202	0	1	0	646	0	0	0	71	0	0	1	375	0	0	0	0	0	0	0	0	0	0	0	0	0	0	0	697	1	0	0	0	0	0	0	0	0	0	0	0	0	0	0
AAC	16	242	0	92	5792	1	127	0	0	0	688	0	0	0	41	0	0	0	110	0	0	0	0	0	0	0	0	0	0	0	0	0	0	0	620	0	0	0	0	0	0	0	0	0	0	0	0	1	0
AAG	39	6094	89	4	338	1	0	143	0	1	0	482	0	0	0	90	0	1	0	267	0	0	0	0	0	0	0	0	0	0	0	0	0	2	0	393	0	0	0	0	1	0	0	0	0	0	0	0	0
AAT	71	339	5120	294	6	3	0	0	149	1	1	0	572	0	0	0	45	0	0	0	195	0	0	0	0	0	0	0	0	1	0	0	0	0	0	0	1120	0	0	0	0	0	0	0	0	0	0	0	0
ACA	16	188	3	0	2	6	958	3048	1445	37	0	0	0	443	0	0	0	0	0	0	0	67	0	0	0	0	0	0	0	0	0	0	0	0	0	0	0	740	1	0	0	0	0	0	0	0	0	0	0
ACC	5	0	147	0	0	1007	0	529	3751	0	129	0	0	0	306	0	0	0	0	0	0	0	41	0	0	0	0	0	0	0	0	0	0	0	0	0	0	0	536	0	0	0	0	0	0	0	0	0	0
ACG	9	1	0	127	0	3446	512	1	1023	1	0	20	0	0	1	377	0	0	0	0	0	0	0	35	0	0	0	0	0	0	0	0	0	1	0	0	0	1	0	419	0	0	0	0	0	0	0	0	0
ACT	25	0	1	0	182	1448	3257	952	3	0	0	0	110	0	0	0	307	0	0	0	0	0	0	0	61	0	0	0	0	0	0	0	0	0	0	1	0	0	0	0	798	0	0	0	1	0	0	0	0
AGA	3	596	0	4	0	31	0	0	0	0	90	914	63	43	0	0	0	1	0	0	0	0	0	0	0	406	0	0	0	0	0	0	0	0	0	0	0	0	0	0	0	107	0	0	0	0	0	0	0
AGC	15	0	709	2	0	0	116	1	0	92	3	27	3544	1	57	0	0	0	0	0	0	0	0	0	0	0	65	0	0	0	0	0	0	0	0	0	0	0	0	0	0	0	405	0	0	1	0	0	0
AGG	1	1	0	365	2	0	0	15	0	970	27	0	46	0	0	35	0	0	0	0	0	0	0	0	0	0	0	142	0	0	0	0	0	0	0	0	0	0	0	0	0	0	0	58	0	0	0	0	0
AGT	15	0	0	4	630	2	0	0	105	62	3234	50	2	0	0	1	43	0	0	0	0	0	0	0	0	0	0	0	84	0	0	0	0	0	0	0	0	0	0	0	0	0	0	0	365	0	0	0	0
ATA	12	49	1	1	5	343	0	0	0	45	0	0	0	1	961	552	1441	0	0	0	0	0	0	0	0	0	0	0	0	121	0	0	0	0	0	0	1	0	0	0	0	0	0	0	0	860	0	0	0
ATC	7	0	16	0	1	0	204	0	0	0	40	0	0	1129	0	53	5802	0	0	0	0	0	0	0	0	0	0	0	0	0	175	0	0	0	0	0	0	0	0	0	0	0	0	0	0	0	600	0	0
ATG	19	1	0	88	7	0	0	269	0	0	0	31	1	697	53	2	180	0	0	0	0	0	0	0	0	0	0	0	0	0	0	173	0	1	0	0	0	0	0	0	0	0	0	0	0	0	0	315	0
ATT	11	1	0	1	58	0	0	0	264	0	0	0	37	1500	5007	172	3	0	0	0	0	0	0	0	0	0	0	0	0	0	0	0	285	0	0	0	1	0	0	0	0	0	0	0	0	0	0	0	1382
CAA	24	468	0	0	0	0	0	0	0	0	0	0	0	0	0	0	0	1	119	3312	128	102	0	0	1	288	0	0	0	78	0	0	2	201	0	0	0	0	0	0	0	0	0	0	0	0	0	0	0
CAC	5	1	133	0	0	0	0	0	0	0	0	0	0	0	0	0	0	120	0	50	2477	0	34	0	1	0	314	0	0	1	27	0	0	0	23	0	0	0	0	0	0	0	0	0	0	0	0	0	0
CAG	14	0	0	253	0	0	0	0	0	0	0	0	0	0	0	1	0	3778	59	2	154	1	0	52	1	0	0	249	1	1	0	217	0	0	0	110	0	0	0	0	0	0	0	0	0	0	0	0	0
CAT	8	0	0	0	205	0	0	0	0	0	0	0	0	0	0	0	0	126	2220	147	0	0	0	0	37	0	1	0	335	0	0	0	37	0	0	0	45	0	0	0	0	0	0	0	0	0	0	0	0
CCA	22	0	0	0	0	84	0	0	0	0	0	0	0	0	0	0	0	105	0	0	0	1	617	2193	1293	10	0	0	0	127	0	0	0	0	0	0	0	50	0	0	0	0	0	0	0	0	0	0	0
CCC	6	0	0	0	0	0	49	0	0	0	0	0	0	0	0	0	0	0	28	0	0	625	1	198	1965	0	5	0	0	0	63	0	0	0	0	0	0	0	33	0	0	0	0	0	0	0	0	0	0
CCG	6	0	0	0	0	0	0	26	0	0	0	0	0	0	0	0	0	0	0	47	0	2340	195	0	666	0	0	6	0	0	0	79	0	0	0	0	0	0	0	27	0	0	0	0	0	0	0	0	0
CCT	16	0	0	0	0	1	0	0	87	0	0	0	0	0	0	0	0	1	0	0	59	1331	1794	640	1	0	0	0	11	0	1	0	114	0	0	0	0	0	0	0	48	0	0	0	0	0	0	0	0
CGA	4	0	0	0	0	0	0	0	0	467	0	0	0	0	0	0	0	265	0	1	0	11	0	0	0	0	590	744	468	32	0	0	1	0	0	0	0	0	0	0	0	11	0	0	0	0	0	0	0
CGC	6	0	0	0	0	0	0	0	0	0	102	0	0	0	0	0	0	0	426	0	0	0	9	0	0	721	0	194	4279	0	52	0	0	0	0	0	0	0	0	0	0	0	14	0	0	0	0	0	0
CGG	2	0	0	0	0	0	0	0	0	0	0	158	0	0	0	0	0	0	0	209	0	1	0	12	0	765	168	0	321	0	0	22	0	0	0	0	0	0	0	0	0	0	0	5	0	0	0	0	0
CGT	5	0	0	0	0	0	0	0	0	0	0	0	122	0	0	0	0	0	0	0	480	0	0	1	18	589	3950	362	0	0	0	1	45	0	0	0	0	0	0	0	0	0	0	0	23	0	0	0	0
CTA	7	0	0	0	0	0	0	0	0	0	0	0	0	147	0	0	0	84	0	0	1	72	0	0	0	23	0	0	1	2	539	1996	496	0	0	0	0	0	0	0	0	0	0	0	0	41	0	0	0
CTC	3	0	0	0	0	0	0	0	0	0	0	0	0	0	207	0	0	0	29	0	1	0	40	0	0	0	35	0	0	593	0	412	2918	0	0	0	0	0	0	0	0	0	0	0	0	0	41	0	0
CTG	4	0	0	1	0	0	0	0	0	0	0	0	0	0	0	177	0	0	0	153	1	0	0	55	0	0	0	25	1	2354	415	0	873	0	0	0	0	0	0	0	0	0	0	0	0	0	0	75	0
CTT	13	0	0	0	0	0	0	0	0	0	0	0	0	0	0	0	297	0	0	0	41	1	0	0	70	0	0	0	30	555	2466	820	7	0	0	1	0	0	0	0	1	0	0	0	0	0	0	0	71
GAA	38	824	0	0	0	0	0	0	0	1	0	0	2	0	0	0	0	197	0	0	0	0	0	0	0	0	0	0	0	0	0	0	0	4	365	5473	479	225	0	0	0	309	0	0	2	77	0	0	0
GAC	18	0	726	0	0	0	0	0	0	0	0	0	0	0	0	0	0	0	19	0	0	0	0	0	0	1	0	0	0	0	0	0	0	387	6	155	7186	0	122	1	0	1	337	1	1	0	22	0	0
GAG	19	0	0	495	1	0	0	0	0	0	0	0	0	0	0	0	0	0	0	128	0	0	0	0	0	1	0	0	0	0	0	0	0	5944	175	1	612	0	0	223	1	1	0	170	1	0	0	77	0
GAT	43	0	0	0	1361	0	0	0	0	0	0	0	0	0	0	0	0	0	0	1	53	0	0	0	1	0	0	0	0	0	0	0	0	486	6498	497	2	0	0	1	210	2	1	1	376	5	1	0	59
GCA	23	0	0	0	0	956	0	0	0	0	1	0	0	0	1	0	0	0	0	0	0	51	0	0	0	0	0	0	0	0	0	0	0	254	1	1	0	2	1161	4669	2638	54	0	0	0	708	0	1	0
GCC	5	0	0	0	0	0	612	0	0	0	0	0	0	0	0	0	0	0	0	0	0	0	23	0	0	0	0	0	0	0	0	0	0	2	102	0	0	1160	3	506	4451	0	72	0	0	0	434	0	0
GCG	14	0	0	0	0	0	0	482	0	0	0	0	0	0	0	0	0	0	0	0	0	0	0	27	0	0	0	0	0	0	0	0	0	0	0	198	0	4976	496	0	1517	0	0	43	0	0	0	493	0
GCT	41	0	0	0	0	0	0	0	965	0	0	0	0	0	0	0	0	0	0	0	0	0	0	0	60	0	0	0	0	0	0	0	0	1	2	1	249	2582	4270	1559	3	0	0	0	103	0	0	0	671
GGA	14	0	0	1	0	0	0	0	0	137	0	0	0	0	0	0	0	0	0	0	0	0	0	0	0	15	0	0	0	0	0	0	0	297	0	0	0	56	0	0	2	0	1455	2953	1495	40	0	1	0
GGC	17	0	0	0	0	0	0	0	0	0	379	0	0	0	0	0	0	0	0	0	0	0	0	0	0	0	18	0	0	0	0	0	0	1	358	0	1	0	81	2	1	1708	1	485	7675	0	46	1	0
GGG	8	0	0	0	0	0	0	0	0	0	0	72	0	0	0	0	0	0	0	0	0	0	0	0	0	0	0	7	0	0	0	0	0	0	0	151	0	0	0	35	0	3033	498	5	1163	0	0	20	0
GGT	28	0	0	0	0	0	0	0	0	0	0	0	404	0	0	0	0	0	0	0	0	0	0	0	0	0	0	0	30	0	0	0	0	0	0	2	352	0	0	0	83	1600	7140	1240	2	1	0	0	42
GTA	12	0	0	0	0	0	0	0	0	0	0	0	0	1037	0	0	0	0	0	0	0	0	0	0	0	0	0	0	0	56	0	0	0	54	0	0	0	517	0	1	0	49	0	0	1	0	744	3657	1292
GTC	4	0	0	0	0	0	0	0	0	0	0	0	0	0	723	0	0	1	0	0	0	0	0	0	0	0	0	0	0	0	46	0	0	1	21	0	2	0	316	0	0	0	33	0	0	743	0	400	2863
GTG	11	0	0	0	0	0	0	0	0	0	0	0	0	0	0	429	0	0	0	0	0	0	0	0	0	0	0	0	0	0	0	62	0	0	0	87	1	0	0	417	1	1	2	22	1	4270	435	1	1253
GTT	12	0	0	0	0	0	0	1	0	0	0	0	0	0	0	0	1458	0	0	0	0	0	0	0	0	0	0	0	0	0	0	0	94	1	0	0	51	1	0	3	549	0	0	0	45	1224	2642	1121	0
TAA	11	5	0	0	0	0	0	0	0	0	0	0	0	1	0	0	0	20	0	0	0	0	0	0	0	0	0	0	0	0	0	0	0	12	0	0	0	0	0	0	0	0	0	0	0	0	0	0	0
TAC	5	0	48	0	0	0	0	0	0	1	0	0	0	0	0	0	0	0	150	0	0	0	0	0	0	0	0	0	0	0	0	0	0	0	40	0	0	0	0	0	0	0	0	0	0	0	0	0	0
TAG	5	0	0	1	0	0	0	0	0	0	0	0	0	0	0	0	0	0	0	13	0	0	0	0	0	0	0	0	0	0	0	0	0	0	0	2	0	0	0	0	0	0	0	0	0	0	0	0	0
TAT	16	0	0	0	70	0	0	0	0	0	0	0	0	0	0	0	0	0	0	0	282	0	0	0	0	0	0	0	0	0	0	0	1	0	0	0	92	0	0	0	0	0	0	0	0	0	0	0	0
TCA	13	0	0	0	0	112	0	0	0	0	0	0	0	0	0	0	0	0	0	0	0	234	0	0	0	0	0	0	0	0	0	0	0	0	0	0	0	258	0	0	0	0	0	0	0	0	0	0	0
TCC	7	0	0	0	0	0	136	1	0	0	0	0	0	0	0	0	0	0	0	0	0	0	138	0	0	0	0	0	0	0	0	0	0	0	0	0	0	0	171	0	0	0	0	0	0	0	0	0	0
TCG	8	0	0	0	0	0	0	106	0	0	0	0	0	0	0	0	0	0	0	0	0	0	0	118	0	0	0	0	0	0	0	0	0	0	0	0	0	0	0	183	0	0	0	0	1	0	0	0	0
TCT	22	0	0	0	1	0	0	0	166	0	0	0	0	0	0	0	0	0	0	0	0	0	0	0	299	0	0	0	0	0	0	0	0	0	0	0	0	0	0	0	439	0	0	0	0	0	0	0	0
TGA	5	0	0	0	0	0	0	0	0	0	0	0	0	0	0	1	0	0	0	0	0	0	0	0	0	8	0	0	0	0	0	0	0	0	0	0	0	0	0	0	0	2	0	0	0	0	0	0	0
TGC	7	0	0	0	0	0	0	0	0	0	65	0	0	0	0	0	0	0	0	0	0	0	0	0	0	0	157	0	0	0	0	0	0	0	0	0	0	0	0	0	0	0	35	0	0	0	0	0	0
TGG	3	0	0	0	0	0	0	0	0	0	0	15	0	0	0	0	0	0	0	0	0	0	0	0	0	0	0	32	0	0	0	0	0	0	0	0	0	0	0	0	0	0	0	23	0	0	0	0	0
TGT	6	0	0	0	0	0	0	0	0	0	0	0	85	0	0	0	0	0	0	0	0	0	0	0	0	0	0	0	118	0	0	0	0	0	0	0	0	0	0	0	0	0	0	0	54	0	0	0	0
TTA	10	0	0	0	0	0	0	0	0	0	0	0	0	133	0	0	0	0	0	0	0	0	0	0	0	0	0	0	0	1861	0	0	0	0	0	0	0	0	0	0	0	0	0	0	0	120	0	0	0
TTC	5	0	0	0	0	0	0	0	0	0	0	0	0	0	39	0	0	0	0	0	0	0	0	0	0	0	0	0	0	0	141	0	0	0	0	0	0	0	0	0	0	0	0	0	0	0	43	0	1
TTG	13	0	0	0	0	0	0	0	0	0	0	0	0	0	0	146	1	0	0	0	0	0	0	0	0	0	0	0	0	0	0	2756	1	0	0	0	0	0	0	0	0	0	0	0	0	0	0	102	0
TTT	16	0	0	0	0	0	0	0	0	0	0	0	0	0	0	0	88	0	0	0	0	0	0	0	0	0	0	0	0	0	0	0	320	0	0	0	0	1	0	0	0	0	0	0	0	0	0	0	72
# Cin
codons	-	AAA	AAC	AAG	AAT	ACA	ACC	ACG	ACT	AGA	AGC	AGG	AGT	ATA	ATC	ATG	ATT	CAA	CAC	CAG	CAT	CCA	CCC	CCG	CCT	CGA	CGC	CGG	CGT	CTA	CTC	CTG	CTT	GAA	GAC	GAG	GAT	GCA	GCC	GCG	GCT	GGA	GGC	GGG	GGT	GTA	GTC	GTG	GTT
-	0	65	35	43	78	23	14	19	41	22	16	13	22	28	20	21	23	50	11	36	17	28	12	15	23	8	10	15	11	20	9	13	21	61	28	44	79	63	30	35	53	17	39	8	30	22	4	10	32
AAA	58	11	251	5653	358	222	0	0	0	693	1	0	0	64	0	0	3	466	0	0	0	0	0	0	0	0	0	0	0	0	0	0	0	755	0	0	0	0	0	0	0	0	0	0	0	0	0	1	0
AAC	34	279	0	118	6039	1	157	0	1	0	780	0	0	1	33	0	0	0	122	0	0	0	0	0	0	0	0	0	0	0	0	0	0	0	739	1	3	0	0	0	0	0	0	0	0	0	0	1	0
AAG	37	6662	125	3	399	1	0	158	0	1	0	543	1	0	0	89	0	1	0	325	0	0	0	0	0	0	0	0	0	0	0	0	0	1	0	479	0	0	0	0	0	0	0	0	0	0	0	0	0
AAT	66	355	5434	316	13	1	0	1	158	0	1	1	626	1	1	0	50	0	0	0	202	0	0	0	0	0	0	0	0	1	0	0	0	1	0	1	1280	1	0	0	0	0	0	0	0	0	0	0	1
ACA	18	216	3	0	0	3	1005	3291	1501	43	0	0	0	510	0	0	0	0	0	0	0	68	0	0	0	0	0	0	0	0	0	0	0	0	0	0	0	865	1	0	0	0	0	0	0	0	0	0	0
ACC	14	0	174	0	0	1111	1	562	3844	0	143	0	0	0	344	0	0	0	0	0	0	0	69	0	0	0	0	0	0	0	0	0	0	0	0	0	0	0	739	0	0	0	0	0	0	0	0	0	0
ACG	7	3	2	141	0	3719	601	1	1077	0	0	16	0	0	1	421	0	0	0	0	0	0	0	40	0	0	0	0	0	0	0	0	0	1	0	0	0	1	0	537	0	0	0	0	0	0	0	0	0
ACT	20	1	3	1	209	1585	3412	982	0	0	0	0	114	0	0	0	339	0	0	0	0	0	0	0	65	0	0	0	0	0	0	0	0	0	0	0	0	1	0	0	903	0	0	0	0	0	0	0	1
AGA	7	652	0	4	1	34	0	0	0	1	93	1063	73	45	0	2	0	0	0	0	0	0	0	0	0	466	0	0	0	0	0	0	0	1	0	0	0	0	0	0	0	129	0	0	0	0	0	0	0
AGC	14	1	818	1	0	0	129	1	0	121	1	35	3687	1	71	0	1	0	0	0	0	0	0	0	0	0	78	0	0	0	0	0	0	0	0	0	0	0	0	0	0	0	460	0	0	0	0	0	0
AGG	0	0	0	440	1	0	0	16	0	1015	23	2	71	0	0	45	0	0	0	0	0	0	0	0	0	0	0	160	0	0	0	0	0	0	0	0	0	0	0	0	0	0	0	65	0	0	0	0	0
AGT	22	0	0	3	624	0	0	0	125	64	3367	51	3	1	0	0	68	0	0	0	0	0	0	0	0	0	0	0	80	0	0	0	0	0	0	0	0	0	0	0	0	0	0	0	406	0	0	0	0
ATA	17	56	0	0	3	334	1	0	0	41	0	0	0	3	1040	613	1404	0	0	0	0	0	0	0	0	0	0	0	0	136	0	0	0	0	0	0	1	0	0	0	0	0	0	0	0	892	0	0	0
ATC	9	0	24	0	5	0	254	0	1	0	60	0	0	1217	0	80	6290	0	0	0	0	0	0	0	0	0	0	0	1	0	197	0	0	0	0	0	0	0	0	0	0	0	0	0	1	0	869	0	0
ATG	29	2	0	97	11	1	0	307	1	0	0	40	3	733	73	2	225	0	0	0	2	0	0	0	0	2	0	0	0	0	0	202	0	0	0	0	1	0	0	0	0	0	0	0	0	0	0	414	0
ATT	23	1	1	1	47	1	0	0	302	0	0	0	39	1502	5769	197	3	0	0	0	0	0	0	0	0	0	0	0	0	0	0	0	296	0	0	0	1	0	0	0	0	0	0	0	0	0	0	0	1506
CAA	19	516	1	0	0	1	0	0	0	0	0	0	0	0	0	0	0	1	128	3612	134	117	0	0	0	340	0	0	0	104	0	0	2	226	0	0	0	0	0	0	0	0	0	0	0	0	0	0	0
CAC	8	1	155	0	0	0	0	0	0	0	0	0	0	0	0	0	0	143	1	72	2689	1	33	1	1	1	408	0	0	1	23	0	0	0	27	0	0	1	0	0	0	0	0	0	0	0	0	0	0
CAG	24	0	0	301	0	0	0	0	0	0	0	0	0	0	0	0	0	3958	69	2	173	1	0	64	0	0	0	319	0	1	0	179	0	0	0	137	0	0	1	0	0	0	0	0	0	0	0	0	0
CAT	12	0	0	0	231	0	0	0	0	0	0	0	0	0	0	0	0	156	2388	152	0	0	0	1	38	0	1	0	398	0	0	0	49	0	0	0	39	0	0	0	1	0	0	0	0	0	0	0	0
CCA	21	0	0	0	0	100	0	0	0	0	0	0	1	0	0	0	0	113	0	0	0	1	591	2062	1424	12	0	0	0	147	0	0	0	0	0	0	0	60	0	0	0	0	0	0	0	1	0	0	0
CCC	11	0	0	0	0	0	64	0	0	0	0	0	0	0	0	0	0	0	28	0	0	650	3	209	2136	0	9	0	0	0	77	0	0	0	0	0	0	0	36	0	0	0	0	0	0	0	0	0	0
CCG	7	0	0	0	0	0	0	35	0	0	0	0	0	0	0	0	0	0	0	51	0	2189	194	0	664	0	0	4	0	0	0	88	0	0	0	0	0	0	0	23	0	0	0	0	0	0	0	0	0
CCT	14	0	0	0	0	0	0	0	91	0	0	0	0	0	0	0	0	0	0	0	69	1354	1965	672	1	0	0	0	14	0	1	0	133	0	0	0	0	0	0	0	62	0	0	0	0	0	0	0	2
CGA	8	0	0	0	0	0	0	0	0	486	0	0	0	0	0	0	0	306	0	1	0	10	0	0	0	1	589	783	518	31	0	0	0	0	0	0	0	0	0	0	0	14	0	0	0	0	0	0	0
CGC	14	0	0	0	0	0	0	0	0	0	123	0	0	0	0	0	0	1	499	0	0	0	13	0	0	815	1	209	4471	0	56	1	0	0	0	0	0	0	0	0	0	0	26	0	0	0	0	0	0
CGG	2	0	0	0	0	0	0	0	0	0	0	173	0	0	0	0	0	0	0	227	0	1	0	11	0	777	168	1	313	0	0	26	0	0	0	0	0	0	0	0	0	0	0	3	0	0	0	0	0
CGT	9	0	0	0	0	0	0	1	0	0	0	0	139	0	0	0	0	1	0	1	519	0	0	0	20	604	4228	374	1	0	0	1	38	0	0	0	0	0	0	0	0	0	0	0	21	0	0	0	0
CTA	9	0	0	0	0	0	0	0	0	0	0	0	0	161	0	0	0	76	0	0	0	80	0	0	0	27	0	0	1	1	638	2127	563	0	0	0	0	0	0	0	0	0	0	0	0	48	0	0	0
CTC	5	0	0	0	0	0	0	0	0	0	0	0	0	0	232	0	1	1	30	0	1	0	61	0	1	0	40	0	1	636	0	447	3132	0	0	0	0	0	0	0	0	0	0	0	0	0	40	0	0
CTG	4	0	0	0	0	0	0	0	0	0	0	0	0	0	0	195	0	0	0	131	0	0	0	74	0	0	0	24	2	2359	439	0	795	0	0	0	0	0	0	0	0	0	0	0	0	0	0	66	0
CTT	11	0	0	1	0	0	0	0	1	0	0	0	0	0	0	0	297	1	0	1	58	0	0	0	88	0	0	0	33	627	2884	797	6	0	0	1	0	0	0	0	0	0	0	0	0	0	0	0	87
GAA	41	901	0	0	0	0	0	0	0	1	0	0	2	0	0	0	0	238	0	0	0	0	0	0	0	0	0	0	0	0	0	0	0	10	413	6040	516	276	0	0	1	353	1	0	2	79	0	2	0
GAC	29	0	824	0	0	0	0	0	0	0	0	0	0	0	0	0	1	0	15	0	0	0	0	0	1	0	0	0	0	0	0	0	0	411	5	179	8039	0	143	1	1	4	493	0	2	0	28	0	0
GAG	30	0	0	570	1	0	0	0	0	1	0	0	0	0	0	0	0	0	0	159	0	0	0	0	0	0	0	0	0	0	0	0	0	6347	203	3	597	1	2	249	1	2	0	207	1	1	0	71	0
GAT	60	0	0	0	1499	0	0	0	0	0	0	0	0	0	0	0	0	0	0	1	52	0	1	0	0	0	0	0	0	0	0	0	0	557	7289	541	5	1	0	1	229	0	2	1	434	3	1	0	57
GCA	43	0	0	0	1	1036	0	0	0	0	0	0	0	0	1	0	0	0	0	0	0	63	0	0	0	0	0	0	0	0	0	0	0	286	3	2	0	3	1265	4819	2717	59	2	0	0	775	1	1	0
GCC	14	0	0	0	0	0	813	0	0	0	0	0	0	0	0	0	0	0	0	0	0	0	24	0	0	0	0	0	0	0	0	0	0	1	161	2	0	1222	2	506	4941	0	73	0	1	0	540	0	0
GCG	12	0	0	0	0	0	0	538	0	0	0	0	0	0	0	0	0	0	0	0	0	0	0	30	0	0	0	0	0	0	0	0	0	1	2	235	0	4879	474	1	1637	0	0	44	0	0	0	596	0
GCT	59	0	0	1	0	0	0	0	1091	0	0	0	0	0	0	0	0	1	0	0	0	0	0	0	61	0	0	0	0	0	0	0	0	1	2	1	274	2682	4816	1628	3	0	0	0	108	0	0	0	773
GGA	11	0	0	0	0	0	0	0	0	162	0	0	0	0	0	0	0	0	0	0	0	0	0	0	0	14	0	0	0	0	0	0	0	357	0	1	0	66	1	0	1	2	1681	3124	1714	37	0	1	0
GGC	20	2	0	0	0	0	0	0	0	0	462	0	0	0	0	0	0	0	0	0	0	0	0	0	0	0	20	1	0	0	0	0	0	2	465	2	2	0	88	0	3	1928	3	514	8142	0	67	0	1
GGG	6	0	0	0	0	0	0	0	0	0	0	76	0	0	0	0	0	0	0	0	0	0	0	0	0	0	0	7	0	0	0	0	0	1	0	187	0	0	0	32	1	3172	501	4	1213	0	0	25	0
GGT	22	0	0	0	0	0	0	0	0	0	0	0	479	0	0	1	0	0	0	0	0	0	0	0	1	0	0	0	28	0	0	0	0	0	0	4	412	0	1	0	114	1722	7652	1224	3	0	0	1	51
GTA	13	0	0	1	0	0	0	0	0	0	0	0	0	1088	0	1	0	0	0	0	0	0	0	0	0	0	0	0	0	52	0	0	0	61	0	1	0	602	0	1	1	49	1	1	2	1	819	3813	1394
GTC	5	0	0	0	0	0	0	0	0	0	0	0	0	0	933	0	0	0	0	0	0	0	0	0	0	0	0	0	0	0	58	0	0	0	18	0	1	0	463	1	0	0	43	0	0	748	0	443	3127
GTG	10	0	0	0	0	0	0	0	0	0	0	0	0	0	0	504	0	0	0	0	0	0	0	0	0	0	0	0	0	0	0	60	0	0	0	81	0	0	0	547	1	1	0	27	1	4442	496	2	1335
GTT	13	1	0	1	0	0	0	1	0	0	0	0	0	0	0	0	1627	0	0	0	0	0	0	0	0	0	0	0	0	0	0	0	101	0	0	0	48	0	0	1	609	0	0	0	46	1237	3001	1231	2
TAA	12	8	0	0	0	0	0	0	0	0	0	0	0	0	0	0	0	23	0	0	0	0	0	0	0	0	0	0	0	0	0	0	0	12	0	0	0	0	0	0	0	0	0	0	0	0	0	0	0
TAC	7	0	52	0	0	0	0	0	0	0	0	0	0	0	0	0	0	0	160	0	0	0	0	0	0	0	0	0	0	0	0	0	0	0	39	0	0	0	0	0	0	0	0	0	0	0	0	0	0
TAG	5	0	0	1	0	0	0	0	0	0	0	0	0	0	0	0	0	0	0	18	0	0	0	0	0	0	0	0	0	0	0	0	0	0	0	2	0	0	0	0	0	0	0	0	0	0	0	0	0
TAT	15	0	0	0	67	0	0	0	0	0	0	0	0	0	0	0	0	0	0	0	298	0	1	0	0	1	0	0	0	0	0	0	0	0	0	0	106	0	0	0	0	0	0	0	0	0	0	0	0
TCA	14	0	0	0	0	135	0	0	0	0	0	0	0	0	0	0	0	0	0	0	0	250	0	0	0	0	0	0	0	0	0	0	0	0	0	0	0	281	0	0	0	0	0	0	0	0	0	0	0
TCC	10	0	1	0	0	0	148	1	0	0	0	0	0	0	0	0	0	0	0	0	0	0	173	0	0	0	0	0	0	0	0	0	0	0	0	0	0	0	222	0	0	0	0	0	0	0	0	0	0
TCG	10	0	0	0	1	0	1	104	0	0	0	0	0	0	0	0	0	0	0	0	0	0	0	160	0	0	0	0	0	0	0	0	0	0	0	0	0	0	0	211	1	0	0	0	1	0	0	0	0
TCT	26	0	0	0	0	0	0	0	169	0	0	0	0	0	0	0	0	0	0	0	0	0	0	0	326	0	0	0	0	0	0	0	0	0	0	0	0	0	0	0	448	0	0	0	0	0	0	0	0
TGA	2	0	0	1	0	0	0	0	0	1	0	0	0	0	0	0	0	0	0	0	0	0	0	0	0	12	0	0	0	0	0	0	0	0	0	0	0	0	0	0	0	2	0	0	0	0	0	0	0
TGC	6	0	0	0	0	0	0	0	0	0	66	0	0	0	0	0	0	0	0	0	0	0	0	0	0	0	181	0	0	0	0	0	0	0	0	0	0	0	0	0	0	0	36	0	0	0	0	0	0
TGG	6	0	0	0	0	0	1	0	0	0	0	14	0	0	0	0	0	0	0	0	0	0	0	0	0	0	0	45	0	0	0	0	0	0	0	0	0	0	0	0	0	0	0	18	0	0	0	0	0
TGT	5	0	0	0	1	0	0	0	0	0	0	0	71	0	0	0	0	0	0	0	0	0	0	0	0	0	0	0	141	0	0	0	0	0	0	0	0	0	0	0	0	0	0	0	55	0	0	0	0
TTA	14	0	0	0	0	0	0	0	0	0	0	0	0	163	0	0	0	0	0	0	0	0	0	0	0	0	0	0	0	2027	0	0	0	0	0	0	0	0	0	0	0	0	0	0	0	111	0	0	0
TTC	10	0	0	0	0	0	0	0	0	0	0	0	0	0	52	0	0	0	0	0	0	0	0	0	0	0	0	0	0	0	204	0	0	0	0	0	0	0	0	0	0	0	0	0	0	0	32	0	1
TTG	9	0	0	0	0	0	0	0	0	0	0	0	0	0	0	177	1	0	0	0	0	0	0	0	0	0	0	0	0	0	0	2904	1	0	0	0	0	0	0	0	0	0	0	0	0	0	0	117	0
TTT	16	0	0	0	0	0	0	0	0	0	0	0	0	0	0	0	102	0	0	0	0	0	0	0	0	0	0	0	0	1	0	0	358	0	0	0	0	0	0	0	0	0	0	0	0	0	0	0	78
# Hpv
codons	-	AAA	AAC	AAG	AAT	ACA	ACC	ACG	ACT	AGA	AGC	AGG	AGT	ATA	ATC	ATG	ATT	CAA	CAC	CAG	CAT	CCA	CCC	CCG	CCT	CGA	CGC	CGG	CGT	CTA	CTC	CTG	CTT	GAA	GAC	GAG	GAT	GCA	GCC	GCG	GCT	GGA	GGC	GGG	GGT	GTA	GTC	GTG	GTT
-	0	49	21	37	41	20	6	12	32	16	13	9	15	16	16	20	19	28	2	14	7	28	6	10	15	2	0	6	5	10	3	5	20	42	14	20	39	36	13	12	40	17	19	10	25	16	6	5	23
AAA	44	10	135	2756	155	117	0	0	2	315	0	0	0	37	0	0	1	291	0	0	0	0	0	0	0	0	0	0	0	0	0	0	0	383	1	0	0	0	0	0	0	0	0	0	0	0	0	0	0
AAC	19	133	0	52	2886	1	80	0	0	0	363	0	0	0	21	0	0	0	74	0	0	0	0	0	0	0	0	0	0	0	0	0	0	0	322	0	0	0	1	0	0	0	0	0	0	0	0	0	0
AAG	29	3107	66	6	226	3	0	84	1	2	1	236	0	0	0	36	0	2	0	173	0	0	0	0	0	0	0	0	0	0	0	0	0	0	0	223	0	0	0	0	0	0	0	0	0	0	0	0	0
AAT	45	136	2707	172	6	2	0	1	95	0	0	0	322	0	0	0	29	0	0	0	112	0	0	0	0	0	0	0	0	0	0	0	0	0	0	0	668	1	0	0	0	0	0	0	0	0	0	0	0
ACA	17	123	4	1	1	0	489	1741	646	19	0	1	0	221	0	1	0	0	0	0	0	43	0	0	0	0	0	0	0	0	0	0	0	0	0	0	0	438	1	0	0	0	0	0	0	0	0	0	0
ACC	8	0	81	0	0	532	1	304	1906	0	68	0	1	0	147	0	0	0	0	0	0	0	25	0	0	0	0	0	0	0	0	0	0	0	0	0	0	0	296	0	0	0	0	0	0	0	0	1	0
ACG	7	1	0	81	0	1820	305	1	550	0	1	6	0	0	0	203	0	0	0	0	0	0	0	23	0	0	0	0	0	0	0	0	0	0	0	0	0	1	0	256	0	0	0	0	0	0	0	0	0
ACT	23	1	3	0	126	682	1996	545	2	0	3	0	73	0	0	0	185	0	0	0	0	0	0	0	33	0	0	0	0	0	0	0	0	0	0	0	0	0	0	0	459	0	0	0	0	0	0	0	0
AGA	8	281	0	1	0	17	0	0	0	0	52	459	32	29	0	0	0	1	0	0	0	0	0	0	0	229	0	0	0	0	0	0	0	0	0	0	0	0	0	0	0	68	0	0	0	0	0	0	0
AGC	8	0	377	0	1	0	75	0	0	36	1	20	1754	0	41	0	0	0	0	0	0	0	0	0	0	0	41	0	0	0	0	0	0	0	0	0	0	0	0	0	0	0	228	0	0	0	0	0	0
AGG	2	1	0	186	0	0	0	12	0	475	15	2	20	0	0	16	0	0	0	0	0	0	0	0	0	0	0	84	0	0	0	0	0	0	0	0	0	0	0	0	0	0	0	36	0	0	0	0	0
AGT	14	0	0	3	353	0	0	0	48	32	1849	33	2	0	0	2	29	0	0	0	0	0	0	0	0	0	0	0	44	0	0	0	0	0	0	0	0	0	0	0	0	0	0	0	215	0	0	0	0
ATA	16	33	0	0	1	185	0	0	0	25	0	1	0	1	489	316	690	0	0	0	0	0	0	0	0	0	0	0	0	64	0	0	0	0	0	0	0	0	0	0	0	0	0	0	0	423	0	0	0
ATC	5	0	9	0	1	0	117	0	0	0	24	0	0	539	0	33	2999	0	0	0	0	0	0	0	0	0	0	0	1	0	104	0	0	0	0	0	0	0	0	0	0	0	0	0	0	0	360	0	0
ATG	18	0	0	45	5	0	1	171	0	0	0	18	2	334	37	1	140	1	0	0	1	0	0	0	0	0	0	0	0	0	0	101	0	0	0	0	1	0	0	0	0	0	0	0	0	0	0	204	0
ATT	20	1	0	0	28	1	0	0	186	0	0	0	32	640	3015	105	1	0	0	0	0	0	0	0	0	0	0	0	0	0	0	0	123	0	0	0	1	0	0	0	0	0	0	0	0	0	0	0	766
CAA	23	299	0	0	1	1	0	0	0	0	0	0	0	0	0	0	0	0	68	1995	63	91	0	0	1	170	1	1	0	40	0	0	3	142	0	0	0	0	0	0	0	0	0	0	0	0	0	0	0
CAC	4	1	82	0	0	0	0	0	0	0	0	0	0	0	0	0	0	68	0	35	1330	0	20	0	1	2	209	0	0	0	13	0	0	0	12	0	0	0	0	0	0	0	0	0	0	0	0	0	0
CAG	11	0	0	140	0	0	0	0	0	0	0	0	0	0	0	0	0	1922	36	0	95	1	0	35	0	0	0	121	0	0	0	102	0	0	0	56	0	0	0	0	0	0	0	0	0	0	0	0	0
CAT	11	0	0	0	114	0	0	0	0	0	0	0	0	0	0	0	0	75	1241	89	0	0	0	0	25	0	0	0	196	1	0	0	20	0	0	0	25	0	0	0	0	0	0	0	0	0	0	0	0
CCA	23	0	0	0	0	66	0	0	0	0	0	0	1	0	0	0	0	83	1	0	0	5	370	1363	711	6	0	0	0	81	0	0	0	0	0	0	0	36	0	0	0	0	0	0	0	0	0	0	0
CCC	4	0	0	0	0	0	36	0	0	0	0	0	0	0	0	0	0	0	12	0	0	321	1	135	969	0	4	0	0	0	21	0	0	0	0	0	0	0	22	0	0	0	0	0	0	0	0	0	0
CCG	3	0	0	0	0	0	0	18	0	0	0	0	0	0	0	0	0	0	0	28	0	1273	100	1	375	0	0	5	0	0	0	38	0	0	0	0	0	0	0	14	0	0	0	0	0	0	0	0	0
CCT	10	0	0	0	0	0	0	0	53	0	0	0	0	0	0	0	0	0	0	0	42	671	944	390	1	0	0	0	5	0	0	0	78	0	0	0	0	0	0	0	26	0	0	0	0	0	0	0	3
CGA	4	0	0	0	0	0	0	0	0	220	0	0	0	0	0	0	0	129	0	0	0	5	0	0	0	0	308	405	285	16	0	0	0	0	0	0	0	0	0	0	0	4	0	0	0	0	0	0	0
CGC	6	0	0	0	0	0	0	1	0	0	66	0	0	0	0	0	0	0	229	1	0	0	6	0	0	372	1	130	2262	0	33	0	0	0	0	0	0	0	0	0	0	0	13	0	0	0	0	0	0
CGG	1	0	0	0	0	0	0	0	0	0	0	85	0	0	0	0	0	0	0	117	0	1	0	5	0	437	115	1	192	0	0	11	0	0	0	0	0	0	0	0	0	0	0	1	0	0	0	0	0
CGT	13	0	0	0	0	0	0	0	0	0	0	0	76	0	0	0	0	1	0	0	249	0	0	0	11	340	2234	203	0	0	0	0	24	0	0	0	0	0	0	0	0	0	0	0	14	0	0	0	0
CTA	9	0	0	0	0	0	0	0	0	0	0	0	0	67	0	0	0	41	0	0	1	59	0	0	0	14	0	0	1	2	301	1261	277	0	0	0	0	0	0	0	0	0	0	0	0	25	0	0	0
CTC	0	0	0	0	0	0	0	0	0	0	0	0	0	0	114	0	0	1	14	0	0	0	30	0	0	0	31	0	0	321	1	243	1379	0	0	0	0	0	0	0	0	0	0	0	0	0	15	0	0
CTG	8	0	0	0	0	0	0	0	0	0	0	0	0	0	0	93	0	0	0	78	0	0	0	29	0	0	0	11	0	1248	250	0	525	0	0	0	0	0	0	0	0	0	0	0	0	0	0	38	0
CTT	12	0	0	0	0	0	0	0	0	0	0	0	0	0	0	0	151	0	0	1	26	1	0	0	58	0	0	0	21	281	1389	479	0	0	0	0	0	0	0	0	0	0	0	0	0	0	0	0	41
GAA	37	438	0	1	0	0	0	0	0	1	0	0	1	0	0	0	0	105	0	0	0	0	0	0	0	0	0	0	0	0	0	0	0	7	201	3004	235	150	0	1	1	176	0	0	0	45	0	1	0
GAC	13	0	338	0	0	0	0	0	0	0	0	0	0	0	0	0	1	0	17	0	0	0	0	0	0	0	0	0	0	0	0	0	0	233	4	77	3670	0	77	0	0	1	195	0	1	0	14	0	0
GAG	16	0	0	259	0	0	0	0	0	0	0	0	0	0	0	0	0	0	0	69	0	0	0	0	0	0	0	0	0	0	0	0	0	2896	88	2	315	3	0	125	0	0	0	95	0	1	0	45	3
GAT	38	0	0	0	720	0	0	0	0	0	0	0	0	0	0	0	0	0	0	0	26	0	0	0	0	0	0	0	0	0	0	0	0	256	3642	265	7	0	0	0	133	2	0	1	201	3	0	0	22
GCA	19	0	0	0	0	479	0	0	0	0	0	0	0	0	1	0	0	0	0	0	0	30	0	0	0	0	0	0	0	0	0	0	0	193	1	0	1	1	666	2826	1333	25	3	0	0	373	0	0	1
GCC	6	0	0	0	0	0	320	0	0	0	0	0	0	0	1	0	0	0	0	0	0	0	11	1	0	0	0	0	0	0	0	0	0	0	75	0	0	660	4	296	2413	1	39	0	0	0	205	0	0
GCG	6	0	0	0	0	0	0	246	0	0	0	0	0	0	0	0	0	0	0	0	0	0	0	20	0	0	0	0	0	0	0	0	0	0	0	106	0	2785	290	1	846	0	0	21	0	0	0	231	0
GCT	31	0	0	0	0	0	0	0	535	0	0	0	0	0	0	0	0	0	0	0	0	0	0	0	29	0	0	0	0	0	0	0	0	2	0	2	145	1281	2435	888	1	0	0	0	70	0	0	0	399
GGA	20	0	0	0	0	0	0	0	0	65	0	0	0	0	0	0	0	1	0	0	0	0	0	0	0	7	0	0	0	0	0	0	0	197	0	1	0	37	0	0	0	1	826	1543	804	26	0	1	0
GGC	11	0	0	0	0	0	0	0	0	0	173	0	0	0	0	0	0	0	0	1	0	0	0	0	0	0	12	0	0	0	0	0	0	1	187	1	1	0	45	0	2	916	1	269	4122	0	27	0	1
GGG	8	0	0	0	0	0	0	0	0	0	0	37	0	0	0	0	0	0	0	0	0	0	0	0	0	0	0	3	0	0	0	0	0	0	0	96	0	0	0	22	1	1546	294	0	671	0	0	15	0
GGT	15	0	0	0	0	0	0	0	0	0	0	0	220	0	0	1	0	0	0	0	0	0	0	0	0	0	0	0	13	0	0	0	0	0	0	1	207	0	0	0	38	780	4082	680	0	1	0	0	34
GTA	14	0	0	0	0	0	0	0	0	0	0	0	0	439	0	0	0	0	0	0	0	0	0	0	0	0	0	0	0	29	0	0	0	37	0	0	0	333	0	1	0	26	0	0	1	0	409	2058	648
GTC	2	0	0	0	0	0	0	0	0	0	0	0	0	0	430	0	0	0	0	0	0	0	0	0	0	0	0	0	0	0	25	0	0	0	10	0	0	0	204	0	0	0	23	0	1	383	0	282	1566
GTG	5	0	0	0	0	0	0	0	0	0	0	0	0	0	0	208	0	0	0	0	0	0	0	0	0	0	0	0	0	0	0	28	0	0	1	51	0	0	0	275	0	0	0	16	1	2138	270	0	700
GTT	13	0	0	0	1	0	0	1	0	0	0	0	0	0	0	0	854	0	0	0	0	0	0	0	0	0	0	0	0	0	0	0	48	0	0	0	30	0	0	2	351	0	1	1	31	629	1590	728	1
TAA	5	3	0	0	0	0	0	0	0	0	0	0	0	0	0	0	0	11	0	0	0	0	0	0	0	0	0	0	0	0	0	0	0	5	0	0	0	0	0	0	0	0	0	0	0	0	0	0	0
TAC	6	0	27	0	0	0	0	0	0	0	0	0	0	0	0	0	0	0	79	0	0	0	0	0	0	0	0	0	0	0	0	0	0	0	24	0	0	0	0	0	0	0	0	0	0	0	0	0	0
TAG	4	0	0	1	0	0	0	0	0	0	0	0	0	0	0	0	0	0	0	10	0	0	0	0	0	0	0	0	0	0	0	0	0	0	0	2	0	0	0	0	0	0	0	0	0	0	0	0	0
TAT	9	0	0	0	27	0	0	0	0	0	1	0	0	0	0	0	0	0	0	0	169	0	0	0	0	1	0	0	0	0	0	0	0	0	0	0	58	0	0	0	0	0	0	0	0	0	0	0	0
TCA	9	0	0	0	0	72	0	0	0	0	0	0	0	0	0	0	0	0	0	0	0	155	0	0	0	0	0	0	0	0	0	0	0	0	0	0	0	155	0	0	0	0	0	0	0	0	0	0	0
TCC	2	0	0	0	0	0	88	0	0	0	0	0	0	0	0	0	0	0	0	0	0	0	95	0	0	0	0	0	0	0	0	0	0	0	0	0	0	0	106	0	0	0	0	0	0	0	0	0	0
TCG	2	0	0	0	0	0	0	64	0	0	0	0	0	0	0	0	0	0	0	0	0	0	0	72	0	0	0	0	0	0	0	0	0	0	0	0	0	0	0	99	0	0	0	0	1	0	0	0	0
TCT	13	0	0	1	0	0	0	0	105	0	0	0	1	0	0	0	0	0	0	0	0	0	0	0	186	0	0	0	0	0	0	0	0	0	0	0	0	0	0	0	257	0	0	0	0	0	0	0	0
TGA	3	0	0	0	0	0	0	0	0	1	0	0	0	0	0	1	0	0	0	0	0	0	0	0	0	4	0	0	0	0	0	0	0	0	0	0	0	0	0	0	0	0	0	0	0	0	0	0	0
TGC	4	0	0	0	0	0	0	0	0	0	33	0	0	0	0	0	0	0	0	0	0	0	0	0	0	0	112	0	0	0	0	0	0	1	0	0	0	0	0	0	0	0	23	0	0	0	0	0	0
TGG	4	0	0	0	0	0	0	0	0	0	0	12	0	0	0	0	0	0	0	0	0	0	0	0	0	0	0	17	0	0	0	0	0	0	0	0	0	0	0	0	0	0	0	16	0	0	0	0	0
TGT	1	0	0	0	0	0	0	0	0	0	0	0	34	0	0	0	0	0	0	0	0	0	0	0	0	0	0	0	79	0	0	0	0	0	0	0	0	0	0	0	0	0	0	0	36	0	0	0	0
TTA	18	0	0	0	0	0	0	0	0	0	0	0	0	80	0	0	0	0	0	0	0	0	0	0	0	0	0	0	0	1043	1	0	1	0	0	0	0	0	0	0	0	0	0	0	0	64	0	0	0
TTC	5	0	0	0	0	0	0	0	0	0	0	0	0	0	18	0	0	0	0	0	0	0	0	0	0	0	0	0	0	0	89	0	0	0	0	0	0	0	0	0	0	0	0	0	0	0	24	0	0
TTG	11	0	0	0	0	0	0	0	0	0	0	0	0	0	0	91	1	0	0	0	0	0	0	0	0	0	0	0	0	0	0	1706	0	0	2	0	0	0	0	0	0	0	0	0	0	0	0	59	0
TTT	22	0	0	0	0	0	0	0	0	0	0	0	0	0	0	0	42	0	0	0	0	0	0	0	0	0	0	0	0	0	0	0	180	0	0	0	0	0	0	0	0	0	0	0	0	0	0	0	48
#Control
codons	-	AAA	AAC	AAG	AAT	ACA	ACC	ACG	ACN	ACT	AGA	AGC	AGG	AGT	ATA	ATC	ATG	ATT	CAA	CAC	CAG	CAT	CCA	CCC	CCG	CCT	CGA	CGC	CGG	CGT	CTA	CTC	CTG	CTT	GAA	GAC	GAG	GAT	GCA	GCC	GCG	GCT	GGA	GGC	GGG	GGT	GTA	GTC	GTG
-	0	60	27	29	54	19	4	12	1	27	17	10	7	10	15	13	14	19	43	6	22	18	22	4	6	13	1	4	1	9	12	2	1	10	43	24	19	65	40	6	12	31	10	19	5	23	9	5	3
AAA	51	10	159	3017	183	140	1	1	0	3	366	1	1	0	27	1	0	0	294	0	0	0	0	0	0	0	0	0	0	0	0	0	0	0	459	1	0	0	0	0	0	0	0	0	0	0	0	0	0
AAC	19	139	0	58	2918	0	93	0	0	0	0	413	0	0	1	16	0	2	0	84	0	0	0	0	0	0	0	0	0	0	0	0	0	0	0	374	0	1	0	0	0	0	0	0	0	0	0	0	1
AAG	24	3442	59	7	239	0	0	82	0	0	0	1	300	2	0	0	49	0	0	0	161	0	0	0	0	0	0	0	0	0	0	0	0	0	1	0	240	0	0	0	0	0	0	0	0	0	0	0	0
AAT	56	186	2823	204	11	1	0	1	0	92	0	2	0	359	0	0	0	32	0	0	0	127	0	0	0	0	0	0	0	0	0	0	0	0	0	0	0	786	0	0	0	0	0	0	0	0	0	0	0
ACA	17	149	4	0	0	1	548	1743	0	728	23	1	0	0	298	0	0	0	0	0	0	0	47	0	0	0	0	0	0	0	0	0	0	0	0	0	0	0	502	0	0	0	0	0	0	0	0	0	0
ACC	8	0	103	0	0	519	0	255	0	1814	0	59	0	0	0	139	0	0	0	0	0	0	0	31	0	0	0	0	0	0	0	0	0	0	0	0	0	0	0	306	0	0	0	0	0	0	0	0	0
ACG	7	1	1	70	0	1880	255	0	0	565	0	0	10	0	0	0	201	0	0	0	0	0	0	0	19	0	0	0	0	0	0	0	0	0	0	0	0	0	0	0	220	0	0	0	0	0	0	0	0
ACN	0	0	0	0	0	0	0	0	0	0	0	0	0	0	1	0	0	0	0	0	0	0	0	0	0	0	0	0	0	0	0	0	0	0	0	0	0	0	0	0	0	0	0	0	0	0	0	0	0
ACT	19	2	0	0	125	740	1877	488	0	5	0	4	2	68	0	0	0	216	0	0	0	0	0	0	0	43	0	0	0	0	0	0	0	0	0	1	0	0	0	0	0	530	1	0	0	0	0	0	0
AGA	6	366	0	0	0	18	0	0	0	0	0	65	573	38	33	0	0	0	0	0	0	0	0	0	0	0	252	0	0	0	0	0	0	0	0	0	0	0	0	0	0	0	70	0	0	0	0	0	0
AGC	6	0	419	0	0	0	70	0	0	0	67	1	15	1856	1	37	0	0	0	0	0	0	0	0	0	0	0	40	0	0	0	0	0	0	0	0	0	0	0	0	0	0	0	217	0	0	0	0	0
AGG	0	0	0	238	1	0	0	11	0	0	542	16	0	31	0	0	18	0	0	0	0	0	0	0	0	0	0	0	74	0	0	0	0	0	0	0	0	0	0	0	0	0	0	0	30	0	0	0	0
AGT	14	0	0	3	384	0	0	0	0	75	41	1843	35	4	0	0	1	31	0	0	0	0	0	0	0	1	0	0	0	48	0	0	0	0	0	0	0	0	0	0	0	0	0	0	0	251	0	0	0
ATA	19	25	0	0	0	227	0	1	0	1	23	0	0	0	0	501	335	751	0	0	0	0	0	0	0	0	0	0	0	0	74	0	0	0	0	0	0	1	0	0	0	0	0	0	0	0	528	0	0
ATC	7	1	9	0	1	0	128	1	0	0	0	30	0	0	584	0	31	2895	0	0	0	0	0	0	0	0	0	0	0	1	0	68	0	0	0	0	0	0	0	0	0	0	0	0	0	0	0	330	0
ATG	19	0	0	43	5	1	1	169	0	0	0	0	19	0	397	29	3	136	0	0	0	1	0	0	0	0	0	0	0	0	0	0	78	0	0	0	0	1	2	0	0	0	0	0	0	0	0	0	209
ATT	25	1	0	0	34	0	0	0	0	183	0	0	0	29	723	2706	122	1	0	0	0	0	0	0	0	0	0	0	0	0	0	0	0	174	0	0	0	0	0	0	0	0	0	0	0	0	0	0	0
CAA	26	341	0	0	0	1	0	0	0	0	0	0	0	0	0	0	0	0	0	71	1901	75	96	0	0	0	183	1	0	0	50	0	0	0	134	0	0	0	0	0	0	0	0	0	0	0	0	0	0
CAC	5	0	78	0	0	0	0	0	0	0	0	0	0	0	0	0	0	0	62	0	37	1387	0	14	0	1	0	198	0	0	0	13	0	0	0	20	0	0	0	0	0	0	0	0	0	0	0	0	0
CAG	15	0	0	156	0	0	0	0	0	0	0	0	0	0	0	0	1	0	1952	21	0	96	1	0	30	0	0	0	104	0	0	0	79	0	0	0	59	0	0	0	0	0	0	0	0	0	0	0	0
CAT	12	0	0	0	126	0	0	0	0	0	0	0	0	0	0	0	0	0	69	1229	80	1	1	0	1	28	0	0	0	213	0	0	1	18	0	0	0	28	0	0	0	0	0	0	0	0	0	0	0
CCA	18	0	0	0	0	71	0	0	0	0	0	0	0	1	0	0	0	0	94	0	0	0	1	316	1052	661	8	0	0	0	74	1	0	0	0	0	0	0	45	0	0	0	0	0	0	0	0	0	0
CCC	6	0	0	0	0	0	27	0	0	0	0	0	0	0	0	0	0	0	0	9	0	0	327	0	86	1015	0	1	0	0	0	26	0	0	0	0	0	0	0	14	0	0	0	0	0	0	0	0	0
CCG	6	0	0	0	0	0	0	15	0	0	0	0	0	0	0	0	0	0	0	0	13	0	1119	65	0	359	0	0	1	0	0	0	44	0	0	0	0	0	0	0	10	0	0	0	0	0	0	0	0
CCT	11	0	0	0	0	0	0	0	0	54	0	0	0	0	0	0	0	0	0	0	0	47	684	1017	328	4	0	0	0	7	0	0	0	66	0	0	0	0	0	0	0	29	0	0	0	0	0	0	0
CGA	3	0	0	0	0	0	0	0	0	0	254	0	0	0	0	0	0	0	148	0	0	0	3	0	0	0	0	309	388	241	18	0	0	0	0	0	0	0	0	0	0	0	9	0	0	0	0	0	0
CGC	8	0	0	0	0	0	0	1	0	0	0	66	0	0	0	0	0	0	0	241	0	0	0	7	0	0	364	1	86	2229	0	25	0	0	0	0	0	0	0	0	0	0	0	14	0	0	0	0	0
CGG	2	0	0	0	0	0	0	0	0	0	0	0	78	0	0	0	0	0	0	0	110	0	0	0	6	0	350	99	0	158	0	0	18	0	0	0	0	0	0	0	0	0	0	0	2	0	0	0	0
CGT	11	0	0	0	0	0	0	0	0	0	0	0	0	100	0	0	0	0	0	0	0	287	0	0	0	13	280	2108	153	0	0	0	0	18	0	0	0	0	0	0	0	0	0	0	0	11	0	0	0
CTA	4	0	0	0	0	0	0	0	0	0	0	0	0	0	86	0	0	0	46	0	0	0	54	0	0	0	13	0	0	1	0	259	948	260	0	0	0	0	0	0	0	0	0	0	0	0	28	0	0
CTC	1	0	0	0	0	0	0	0	0	0	0	0	0	0	0	85	0	0	0	11	0	1	0	21	0	1	0	21	0	0	262	1	168	1388	0	0	0	0	0	0	0	0	0	0	0	0	0	16	0
CTG	4	0	0	0	0	0	0	0	0	0	0	0	0	0	0	0	90	0	0	0	65	0	0	0	24	0	0	0	9	0	967	155	0	395	0	0	0	0	0	0	0	0	0	0	0	0	0	0	39
CTT	7	0	0	0	0	0	0	0	0	1	0	0	0	0	0	0	0	184	2	0	1	39	1	0	0	52	0	0	0	21	299	1319	436	0	0	0	1	0	0	0	0	0	0	0	0	0	0	0	0
GAA	34	576	0	0	0	0	0	0	0	0	1	0	0	2	0	0	0	0	116	0	0	0	0	0	0	0	0	0	0	0	0	0	0	0	6	211	3201	251	167	0	0	0	197	0	1	1	43	0	0
GAC	21	0	384	0	0	0	0	0	0	0	0	0	0	0	0	0	0	0	0	14	0	0	0	0	0	0	0	0	0	0	0	0	0	0	221	3	90	3897	0	71	0	0	1	215	0	0	0	12	0
GAG	17	0	0	277	0	0	0	0	0	0	0	0	0	0	0	0	0	0	0	0	72	0	0	0	0	0	0	0	0	0	0	0	0	0	3106	89	2	279	1	0	127	3	0	0	101	0	1	0	36
GAT	46	0	0	0	854	0	0	0	0	0	0	0	0	0	0	0	0	0	0	0	1	39	0	0	0	0	0	0	0	0	0	0	0	0	283	3706	311	5	0	0	0	138	2	0	1	252	0	0	0
GCA	16	0	0	0	0	584	0	0	0	0	0	0	0	1	0	1	0	0	0	0	0	0	34	0	0	0	0	0	0	0	0	0	0	0	166	0	0	0	1	653	2633	1362	32	0	0	0	439	0	0
GCC	4	0	0	0	0	0	284	0	0	0	0	0	0	0	0	0	0	0	0	0	0	0	0	8	0	0	0	0	0	0	0	0	0	0	1	63	0	0	601	0	226	2243	0	34	0	0	0	202	0
GCG	6	0	0	0	0	0	0	252	0	0	0	0	0	0	0	0	0	0	0	0	0	0	0	0	17	0	0	0	0	0	0	0	0	0	0	0	109	0	2560	218	0	811	0	0	18	0	1	0	256
GCT	36	0	1	0	0	0	0	0	0	628	0	0	0	0	0	0	0	0	0	0	0	0	0	0	0	34	0	0	0	0	0	0	0	0	0	1	0	170	1363	2416	808	2	0	0	0	72	0	0	0
GGA	10	0	0	0	0	0	0	0	0	0	86	0	0	0	0	0	0	0	0	0	0	0	0	0	0	0	9	0	0	0	0	0	0	0	220	0	2	0	37	0	0	0	3	872	1562	789	38	0	0
GGC	10	1	0	0	0	0	0	0	0	0	0	235	0	0	0	0	0	0	0	0	0	0	0	0	0	0	0	9	0	0	0	0	0	0	0	213	0	1	0	39	0	1	957	0	231	4090	0	40	0
GGG	6	0	0	0	0	0	0	0	0	0	0	0	35	0	0	0	0	0	0	0	0	0	0	0	0	0	0	0	8	0	0	0	0	0	0	0	99	0	0	0	27	0	1606	221	2	619	0	0	15
GGT	18	1	0	0	0	0	0	0	0	0	0	0	0	262	0	0	1	0	0	0	0	0	0	0	0	0	0	0	0	11	0	0	0	0	0	0	3	231	0	0	0	55	830	4180	637	1	1	0	0
GTA	11	0	0	0	0	0	0	0	0	0	0	0	0	0	606	0	0	0	0	0	0	0	0	0	0	0	0	0	0	0	35	0	0	0	29	0	0	0	350	0	0	1	24	0	0	1	2	352	1969
GTC	4	0	0	1	0	0	0	0	0	0	0	0	0	0	0	353	0	0	0	0	0	0	0	0	0	0	0	0	0	0	0	17	0	0	0	14	0	1	0	172	0	0	0	20	0	0	327	1	166
GTG	7	0	0	0	0	0	0	0	0	0	0	0	0	0	0	0	212	0	0	0	0	0	0	0	0	0	0	0	0	0	0	0	23	0	0	1	48	1	0	0	269	0	0	0	16	0	2177	183	0
GTT	12	0	0	0	1	0	0	1	0	0	0	0	0	0	0	0	0	970	0	0	0	0	0	0	0	0	0	0	0	0	0	0	0	64	0	1	1	37	0	0	3	405	0	0	0	46	631	1439	677
TAA	5	2	0	0	0	0	0	0	0	0	0	0	0	0	1	0	0	0	16	0	0	0	0	0	0	0	0	0	0	0	0	0	0	0	3	0	0	0	0	0	0	0	0	0	0	0	0	0	0
TAC	2	0	23	0	0	0	0	0	0	0	0	0	0	0	0	0	0	0	0	87	0	0	0	0	0	0	0	0	0	0	0	0	0	0	0	24	0	0	0	0	0	0	0	0	0	0	0	0	0
TAG	4	0	0	1	0	0	0	0	0	0	0	0	0	0	0	0	0	0	0	0	9	0	0	0	0	0	0	0	0	0	0	0	0	0	0	0	1	0	0	0	0	0	0	0	0	0	0	0	0
TAT	14	0	0	0	37	0	0	0	0	0	0	0	0	0	1	0	0	0	0	0	0	199	0	0	0	0	0	0	0	0	0	0	0	0	0	0	0	65	0	0	0	0	0	0	0	0	0	0	0
TCA	10	1	0	0	0	80	0	0	0	0	0	0	0	0	0	1	0	0	0	0	0	0	179	0	0	0	0	0	0	0	0	0	0	0	0	0	0	0	185	0	0	0	0	0	0	0	0	0	0
TCC	3	0	0	0	0	0	51	0	0	0	0	0	0	0	0	0	0	0	0	0	0	0	0	74	0	0	0	0	0	0	0	0	0	0	0	0	0	0	0	79	0	0	0	0	0	0	0	0	0
TCG	5	0	0	0	0	0	0	60	0	0	0	0	0	0	0	0	0	0	0	0	0	0	0	0	64	0	0	0	0	0	0	0	0	0	1	0	0	0	0	0	109	0	0	0	0	1	0	0	0
TCT	17	0	0	0	0	0	0	0	0	108	0	0	0	0	0	0	0	0	0	0	0	0	0	0	0	197	0	0	0	0	0	0	0	0	0	0	0	0	0	0	0	299	0	0	0	0	0	0	0
TGA	3	0	0	0	0	0	0	0	0	0	0	0	0	0	0	0	0	0	0	0	0	0	0	0	0	0	5	0	0	0	0	0	0	0	0	0	0	0	0	0	0	0	2	0	0	0	0	0	0
TGC	5	0	0	0	0	0	0	0	0	0	0	31	0	0	0	0	0	0	0	0	0	0	0	0	0	0	0	119	0	0	0	0	0	0	1	0	0	0	0	0	0	0	0	19	0	0	0	0	0
TGG	4	0	0	0	0	0	0	0	0	0	0	0	6	0	0	0	0	0	0	0	0	0	0	0	0	0	0	0	16	0	0	0	0	0	0	0	0	0	0	0	0	0	0	0	19	0	0	0	0
TGT	4	0	0	0	0	0	0	0	0	0	0	0	0	39	0	0	0	0	0	0	0	0	0	0	0	0	0	0	0	81	0	0	0	0	0	0	0	0	0	0	0	0	0	0	0	43	0	0	0
TNN	0	0	0	0	0	0	0	0	0	0	0	0	0	0	0	0	0	0	0	0	0	0	0	0	0	0	0	0	0	0	0	0	0	0	2	0	0	0	0	0	0	0	0	0	0	0	0	0	0
TTA	15	0	0	0	0	0	0	0	0	0	0	0	0	0	76	0	0	1	0	0	0	0	0	0	0	0	0	0	0	0	1097	0	0	0	0	0	0	0	0	0	0	0	0	0	0	0	85	0	0
TTC	5	0	0	0	0	0	0	0	0	0	0	0	0	0	0	28	0	0	0	0	0	0	0	0	0	0	0	0	0	0	0	77	0	0	0	0	0	0	0	0	0	0	0	0	0	0	0	22	0
TTG	4	0	0	0	0	0	0	0	0	0	0	0	0	0	0	0	85	1	0	0	0	0	0	0	0	0	0	0	0	0	0	0	1409	0	0	0	0	0	0	0	0	0	0	0	0	0	0	0	63
TTT	24	0	0	0	0	0	0	0	0	0	0	0	0	0	0	0	0	52	0	0	0	0	0	0	0	0	0	0	0	0	0	0	0	253	0	0	0	0	0	0	0	0	0	0	0	0	0	0	0
[truncated: 18 more columns]

## Sheet: Table S4
Table S4. microbial function
	cin	hpv	control
B 09182 Protein families: genetic information processing	584.294	212.594
00620 Pyruvate metabolism		16.94	41.4553
